# Supplementary material for: The rare sugar d-tagatose protects plants from downy mildews and is a safe fungicidal agrochemical
Source: Commun Biol. 2020 Aug 5;3:423. doi: 10.1038/s42003-020-01133-7 (PMC7406649; doi:10.1038/s42003-020-01133-7)
Supplement: Supplementary file 2 — Supplementary Data 1 [file 42003_2020_1133_MOESM2_ESM.xlsx]

## Sheet: Figure 1b
	Fig. 1b	Preventive (treatment before inoculation)
		Chemicals	Concentration	Severity rating
				1day					3day					5day					7day
				test 1	test 2	test 3	Average	SD	test 1	test 2	test 3	Av.	STDEV	test 1	test 2	test 3	Av.	STDEV	test 1	test 2	test 3	Av.	STDEV
		D-Tagatose	0.05	0	0	0	0	0	0	0	0	0	0	0	0	0	0	0	0	0.2	0.1	0.1	0.1
			0.01	0	0	0	0	0	0	0	0	0	0	0	0	0	0	0	0.2	0.3	0.1	0.2	0.1
		Metalaxyl	0.0003	0	0	0	0	0	0	0	0	0	0	0	0	0	0	0	0.1	0.1	0	0.0666667	0.057735
		Untreated	-	3	3	3	3	0	3	3	3	3	0	3	3	3	3	0	3	3	3	3	0
		Chemicals	Concentration	Relative disease severity (%)
				1day					3day					5day					7day
				test 1	test 2	test 3	Average	SD	test 1	test 2	test 3	Av.	STDEV	test 1	test 2	test 3	Av.	STDEV	test 1	test 2	test 3	Av.	STDEV
		D-Tagatose	0.05	0	0	0	0	0	0	0	0	0	0	0	0	0	0	0	0	0.0666667	0.0333333	0.0333333	0.0333333
			0.01	0	0	0	0	0	0	0	0	0	0	0	0	0	0	0	0.0666667	0.1	0.0333333	0.0666667	0.0333333
		Metalaxyl	0.0003	0	0	0	0	0	0	0	0	0	0	0	0	0	0	0	0.0333333	0.0333333	0	0.0222222	0.019245
		Untreated	-	1	1	1	1	0	1	1	1	1	0	1	1	1	1	0	1	1	1	1	0
		Curative (treatment after inoculation)
		Chemicals	Concentration	Severity rating
				12hr					24hr					36hr					48hr					60hr					72hr
				test 1	test 2	test 3	Av.	STDEV	test 1	test 2	test 3	Av.	STDEV	test 1	test 2	test 3	Av.	STDEV	test 1	test 2	test 3	Av.	STDEV	test 1	test 2	test 3	Av.	STDEV	test 1	test 2	test 3	Av.	STDEV
		D-Tagatose	0.05	0	0	0	0	0	0	0	0	0	0	0	0	0	0	0	0	0	0	0	0	0.5	0.1	0.3	0.3	0.2	1.2	0.5	1	0.9	0.360555
			0.01	0	0	0	0	0	0	0	0	0	0	0	0	0	0	0	0	0	0	0	0	1	0.8	0.9	0.9	0.1	1.3	1	1.2	1.16667	0.152753
		Metalaxyl	0.0003	0	0	0	0	0	0	0	0	0	0	0	0	0	0	0	0	0	0	0	0	0	0.1	0	0.0333333	0.057735	1	0.8	0.9	0.9	0.1
		Untreated	-	3	3	3	3	0	3	3	3	3	0	3	3	3	3	0	3	3	3	3	0	3	3	3	3	0	3	3	3	3	0
		Chemicals	Concentration	Relative disease severity (%)
				12hr					24hr					36hr					48hr					60hr					72hr
				test 1	test 2	test 3	Av.	STDEV	test 1	test 2	test 3	Av.	STDEV	test 1	test 2	test 3	Av.	STDEV	test 1	test 2	test 3	Av.	STDEV	test 1	test 2	test 3	Av.	STDEV	test 1	test 2	test 3	Av.	STDEV
		D-Tagatose	0.05	0	0	0	0	0	0	0	0	0	0	0	0	0	0	0	0	0	0	0	0	0.166667	0.0333333	0.1	0.1	0.0666667	0.4	0.166667	0.333333	0.3	0.120185
			0.01	0	0	0	0	0	0	0	0	0	0	0	0	0	0	0	0	0	0	0	0	0.333333	0.266667	0.3	0.3	0.0333333	0.433333	0.333333	0.4	0.388889	0.0509175
		Metalaxyl	0.0003	0	0	0	0	0	0	0	0	0	0	0	0	0	0	0	0	0	0	0	0	0	0.0333333	0	0.0111111	0.019245	0.333333	0.266667	0.3	0.3	0.0333333
		Untreated	-	1	1	1	1	0	1	1	1	1	0	1	1	1	1	0	1	1	1	1	0	1	1	1	1	0	1	1	1	1	0

## Sheet: Figure 1c-g
	Fig. 1c-g			Fig. 1c	Fig. 1d	Fig. 1e	Fig. 1f	Fig. 1g
				grape vine	Cucumber	chinese cabbage	Onion	spinach
		Untreated	test 1	45.75	93	9.4	42	40.7
			test 2	70.25	84.5	17.9	42	38.6
			test 3	40.25	64	22.1	34	38.2
			test 4	59.75	78.5
		1% D-tagatose	test 1	3.25	14	3.5	4	8.6
			test 2	3.25	0	3.1	5.5	15.5
			test 3	1	15.5	7.1	4	9
		5% D-tagatose	test 1	3	0	6	4.5	10.4
			test 2	1	0	6	5	7.7
			test 3	1.5	1	5.4	5.5	7.8
		Positive control	test 1	0.25	4.5	3.8	4.5	6.9
		(CZF, CTN, MCZ)	test 2	0	27.5	4.6	4	10.3
			test 3	0	17	4.4	4.5	8.7
				Fig. 1c	Fig. 1d	Fig. 1e	Fig. 1f	Fig. 1g
				grape vine	Cucumber	chinese cabbage	Onion	spinach
		Untreated	Average	54	80	16.4667	39.3333	39.1667
			SD	13.5923	12.2134	6.47019	4.6188	1.34288
		1% D-tagatose	Average	2.5	9.83333	4.56667	4.5	11.0333
			SD	1.29904	8.54888	2.20303	0.866025	3.87341
		5% D-tagatose	Average	1.83333	0.333333	5.8	5	8.63333
			SD	1.04083	0.57735	0.34641	0.5	1.5308
		Positive control	Average	0.0833333	16.3333	4.26667	4.33333	8.63333
		(CZF, CTN, MCZ)	SD	0.144338	11.5145	0.416333	0.288675	1.70098

## Sheet: Figure 2c
								(%)
	Test 1		0mM	2.5 mM	10mM	25mM	50mM	100mM
		-	20.9877	19.7531	32.716	56.7901	73.4568	70.9877
		+	1.23457	1.23457	5.55556	25.3086	13.5802	16.6667
		++	19.7531	20.3704	22.8395	6.79012	3.7037	5.55556
		+++	58.0247	58.642	38.8889	11.1111	9.25926	6.79012
								(%)
	Test 2		0mM	2.5 mM	10mM	25mM	50mM	100mM
		-	16.2393	14.0625	31.1594	52.6718	67.5676	63.4783
		+	1.7094	1.5625	6.52174	26.7176	17.1171	21.7391
		++	23.0769	25	26.087	8.39695	5.40541	7.82609
		+++	58.9744	59.375	36.2319	12.2137	9.90991	6.95652
								(%)
	Test 3		0mM	2.5 mM	10mM	25mM	50mM	100mM
		-	33.3333	41.1765	41.6667	74.1935	86.2745	89.3617
		+	0	0	0	19.3548	5.88235	4.25532
		++	11.1111	2.94118	4.16667	0	0	0
		+++	55.5556	55.8824	54.1667	6.45161	7.84314	6.38298
								(%)
	Average		0mM	2.5 mM	10mM	25mM	50mM	100mM
		-	23.5201	24.9974	35.1807	61.2185	75.7663	74.6092
		+	0.981323	0.932356	4.02576	23.7937	12.1932	14.2204
		++	17.9804	16.1038	17.6977	5.06236	3.03637	4.46055
		+++	57.5182	57.9664	43.0958	9.92549	9.0041	6.70987
								(%)
	SD		0mM	2.5 mM	10mM	25mM	50mM	100mM
		-	8.82391	14.2975	5.67067	11.4239	9.56492	13.3163
		+	0.882391	0.823924	3.51973	3.90816	5.74437	8.99495
		++	6.17673	11.6319	11.8302	4.45714	2.7638	4.02631
		+++	1.76478	1.84171	9.67924	3.05856	1.05675	0.295073

## Sheet: Figure 2d
	Treatment	Replication	No. conidia (/0.1µl)	Dilution	No. conidia (/20 seedlings in 1ml)	Total No. conidia (/20 seedlings)		D-tagatose concentration	0 mM	2.5 mM	5 mM	10 mM	25 mM	50 mM	100 mM
	0mM	test 1	10	x0.1	10000	10000		Average	11166.7	4666.67	3000	1000	0	0	0
		test 2	12	x0.1	12000	12000		SD	1471.96	2160.25	2000	894.427	0	0	0	(/20 seedlings)
		test 3	13	x0.1	13000	13000		N	6	6	6	6	6	6	6
		test 4	9	x0.1	9000	9000
		test 5	11	x0.1	11000	11000
		test 6	12	x0.1	12000	12000
	2.5mM	test 1	4	x0.1	4000	4000
		test 2	2	x0.1	2000	2000
		test 3	8	x0.1	8000	8000
		test 4	5	x0.1	5000	5000
		test 5	3	x0.1	3000	3000
		test 6	6	x0.1	6000	6000
	5mM	test 1	4	x0.1	4000	4000
		test 2	3	x0.1	3000	3000
		test 3	3	x0.1	3000	3000
		test 4	6	x0.1	6000	6000
		test 5	0	x0.1	0	0
		test 6	2	x0.1	2000	2000
	10mM	test 1	2	x0.1	2000	2000
		test 2	0	x0.1	0	0
		test 3	1	x0.1	1000	1000
		test 4	1	x0.1	1000	1000
		test 5	2	x0.1	2000	2000
		test 6	0	x0.1	0	0
	25mM	test 1	0	x0.1	0	0
		test 2	0	x0.1	0	0
		test 3	0	x0.1	0	0
		test 4	0	x0.1	0	0
		test 5	0	x0.1	0	0
		test 6	0	x0.1	0	0
	50mM	test 1	0	x0.1	0	0
		test 2	0	x0.1	0	0
		test 3	0	x0.1	0	0
		test 4	0	x0.1	0	0
		test 5	0	x0.1	0	0
		test 6	0	x0.1	0	0
	100mM	test 1	0	x0.1	0	0
		test 2	0	x0.1	0	0
		test 3	0	x0.1	0	0
		test 4	0	x0.1	0	0
		test 5	0	x0.1	0	0
		test 6	0	x0.1	0	0

## Sheet: Figure 2e
	Treatment	Replication	No. conidiophores	No. cotyledon	No. conidiophores/cotyledon		D-Tagatose concentration	0 mM	2.5 mM	5 mM	10 mM	25 mM	50 mM	100 mM
	0mM	test 1	52	37	1.40541		Average	1.75844	1.41365	0.293627	0.20961	0	0	0.00900901
		test 2	63	41	1.53659		SD	0.502173	0.486723	0.12205	0.166829	0	0	0.0156041
		test 3	91	39	2.33333		N	3	3	3	3	3	3	3
	2.5mM	test 1	83	46	1.80435
		test 2	69	44	1.56818
		test 3	33	38	0.868421
	5mM	test 1	16	38	0.421053
		test 2	8	45	0.177778
		test 3	11	39	0.282051
	10mM	test 1	16	47	0.340426
		test 2	12	45	0.266667
		test 3	1	46	0.0217391
	25mM	test 1	0	47	0
		test 2	0	49	0
		test 3	0	35	0
	50mM	test 1	0	39	0
		test 2	0	44	0
		test 3	0	38	0
	100mM	test 1	0	41	0
		test 2	1	37	0.027027
		test 3	0	37	0

## Sheet: Figure 2f
	Treatment	Replication	No. oospores	No. cotyledon	No. oospores/cotyledon		D-Tagatose concentration	0 mM	2.5 mM	5 mM	10 mM	25 mM	50 mM	100 mM
	0mM	test 1	60	37	1.62162		Average	1.22701	0.541502	0.167281	0.130918	0	0.0263158	0
		test 2	14	41	0.341463		SD	0.768418	0.64898	0.121875	0.172277	0	0.0455803	0
		test 3	67	39	1.71795		N	3	3	3	3	3	3	3
	2.5mM	test 1	58	46	1.26087
		test 2	16	44	0.363636
		test 3	0	38	0
	5mM	test 1	4	38	0.105263
		test 2	4	45	0.0888889
		test 3	12	39	0.307692
	10mM	test 1	0	47	0
		test 2	3	45	0.0666667
		test 3	15	46	0.326087
	25mM	test 1	0	47	0
		test 2	0	49	0
		test 3	0	35	0
	50mM	test 1	0	39	0
		test 2	0	44	0
		test 3	3	38	0.0789474
	100mM	test 1	0	41	0
		test 2	0	37	0
		test 3	0	37	0

## Sheet: Figure 2h
	Treatment	Replication	No. conidia (/0.1µl)	Dilution	No. conidia (/30 seedlings in 1ml)	Total No. conidia (/10 seedlings)			Mock	D-tagatose	6-deoxy-D-tagatose
	Mock	test 1	37	x0.1	37000	12333.3		Average	8277.78	55.5556	4944.44
		test 2	12	x0.1	12000	4000		SD	3356.03	136.083	1306.68
		test 3	16	x0.1	16000	5333.33		N	6	6	6
		test 4	29	x0.1	29000	9666.67
		test 5	34	x0.1	34000	11333.3
		test 6	21	x0.1	21000	7000
	D-tagatose	test 1	0	x0.1	0	0
		test 2	0	x0.1	0	0
		test 3	1	x0.1	1000	333.333
		test 4	0	x0.1	0	0
		test 5	0	x0.1	0	0
		test 6	0	x0.1	0	0
	6-deoxy D-tagatose	test 1	16	x0.1	16000	5333.33
		test 2	20	x0.1	20000	6666.67
		test 3	10	x0.1	10000	3333.33
		test 4	11	x0.1	11000	3666.67
		test 5	18	x0.1	18000	6000
		test 6	14	x0.1	14000	4666.67

## Sheet: Figure 2j
	Treatment	Mock		D-Mannitol					D-Tagatose
		0mM (6h)	0mM (54h)	25mM	50mM	100mM	200mM	400mM	25mM	50mM	100mM	200mM	400mM
	Germ tube length (µm)	15.379	162.619	185.485	196.618	122.078	173.559	168.583	72.755	65.675	67.279	81.895	30.439
		27.594	111.935	209.545	158.532	74.864	155.285	85.623	27.45	69.052	56.084	93.927	29.57
		28.82	125.12	248.038	101.31	168.052	87.99	135.158	50.992	45.243	41.033	64.136	81.601
		28.63	236.994	125.802	129.379	133.083	141.014	176.328	54.03	86.485	58.284	79.494	93.058
		29.737	50.116	254.653	137.222	172.605	146.92	219.286	147.318	42.533	92.763	66.205	25.312
		31.892	141.746	135.729	95.977	154.573	138.102	30.646	34.011	54.118	25.915	31.242	34.531
		20.35	264.558	145.025	167.955	130.235	163.966	97.469	44.566	34.641	29.227	62.732	47.369
		24.88	104.526	155.575	394.145	196.918	47.822	41.899	96.588	66.953	32.664	98.556	43.718
		67.5	148.121	100.848	175.511	102.908	213.537	96.548	63.758	64.55	48.023	97.426	29.55
		35.152	233.756	116.338	121.094	153.888	209.637	83.79	61.167	40.084	53.35	42.892	25.872
		21.168	49.14	127.785	140.318	143.582	180.202	54.586	20.188	58.961	62.353	55.834	31.85
		40.62	54.805	152.636	112.069	212.256	175.807	29.229	65.271	90.657	46.636	126.504	35.019
		34.869	83.483	151.623	165.706	110.349	166.486	64.091	110.97	29.765	35.755	73.044	74.826
		29.387	125.794	84.458	112.949	129.65	170.483	145.824	69.506	107.177	53.234	94.376	32.487
		26.207	157.117	104.973	166.563	197.575	147.067	251.253	54.458	92.174	45.617	62.493	45.411
		69.832	137.007	123.056	85.928	143.948	113.117	50.413	73.188	61.34	95.156	60.683	36.462
		35.227	90.072	141.536	110.448	185.266	193.073	70.84	80.601	36.448	95.544	112.207	28.444
		30.088	102.288	176.694	212.86	129.667	133.865	28.144	48.675	53.692	125.45	87.892	42.556
		43.197	159.582	113.258	97.367	284.415	329.686	31.614	54.357	64.665	153.332	91.866	71.134
		16.453	199.62	164.04	125.029	82.016	172.302	44.486	78.447	68.182	101.175	44.757	76.258
		28.196	132.71	175.257	82.78	127.585	109.952	38.853	48.941	85.431	91.852	84.758	31.946
		58.129	140.416	137.889	136.912	59.969	170.881	185.711	22.664	61.181	28.254	71.885	34.02
		43.361	98.009	102.56	116.045	163.215	148.892	252.978	45.612	97.205	72.955	115.472	61.265
		36.157	189.564	138.37	139.184	102.48	75.686	256.372	67.023	89.679	105.928	91.083	86.714
		22.997	119.096	97.954	170.421	275.847	213.755	376.755	170.904	66.818	83.236	103.46	58.859
		31.99	161.295	108.906	88.882	190.837	167.774	31.191	65.275	94.034	55.396	110.301	39.39
		36.356	92.621	200.872	140.16	115.153	177.358	254.364	62.443	79.719	139.159	98.312	47.841
		26.869	92.215	71.268	56.111	150.994	154.768	28.667	64.055	72.33	123.628	55.309	34.507
		22.824	193.113	108.866	73.153	196.969	135.077	296.85	75.767	92.809	63.253	60.574	45.987
		16.75	319.418	121.639	120.273	127.723	182.578	60.702	59.484	66.793	49.696	54.437	50.574
		32.871	177.512	101.995	71.237	132.537	68.805	250.529	46.13	87.705	44.1	68.197	58.23
		25.368	112.148	173.506	57.452	71.035	124.075	45.458	104.396	64.898	80.614	79.589	33.364
		51.715	106.842	98.555	212.413	119.554	195.753	52.553	44.207	58.463	55.009	36.714	32.105
		23.585	109.179	105.232	192.355	165.898	228.361	26.585	89.913	125.71	48.918	84.508	63.866
		22.264	156.321	73.705	155.862	250.513	210.967	247.784	56.981	32.97	98.334	47.953	53.613
		52.081	152.523	183.241	97.68	52.208	204.952	26.263	97.39	41.258	101.858	88.529	85.526
		24.503	110.269	155.892	108.608	184.176	158.143	74.904	97.742	84.839	67.281	95.421	61.354
		30.056	79.731	78.624	136.033	123.433	153.225	168.657	44.199	40.855	27.517	76.397	43.364
		30.931	98.366	96.435	220.501	137.19	118.782	229.764	92.766	63.869	43.114	25.974	50.219
		43.642	62.09	29.212	118.744	83.553	44.036	58.15	125.32	49.673	71.797	51.42	61.279
		47.027	128.431	122.591	163.754	139.966	176.176	180.675	145.198	48.1	64.831	39.985	35.672
		28.207	100.481	203.679	121.758	70.65	79.927	55.215	150.497	35.163	57.098	81.446	47.026
		34.985	115.021	117.77	106.673	122.461	132.631	43.667	76.375	86.836	32.064	61.303	80.366
		27.767	175.346	131.014	148.037	114.388	166.838	72.61	121.399	50.253	46.963	76.767	75.181
		38.259	120	155.752	141.837	301.813	138.882	286.667	73.809	83.914	74.685	73.342	45.063
		26.379	104.828	106.62	134.959	81.91	185.47	27.042	42.055	74.456	54.955	94.91	62.56
		29.796	124.976	130.38	131.695	156.298	126.119	34.007	178.042	92.349	51.607	78.362	31.042
		25.217	67.353	130.068	187.934	83.303	139.076	139.48	50.56	77.721	82.839	90.072	50.87
		30.124	128.039	121.968	111.416	143.054	124.794	117.147	66.389	65.101	71.935	107.159	76.306
		44.223	160.208	134.628	147.494	155.433	155.443	296.366	140.195	113.64	49.615	83.16	143.85
		49.156	156.436	125.56	83.477	98.879	103.902	212.279	67.104	122.341	78.285	34.86	66.44
		31.926	123.349	62.687	155.4	154.655	162.405	220.318	65.658	88.2	77.695	188.472	57.196
		23.174	111.141	142.466	163.178	111.815	163.827	292.951	64.381	72.998	70.592	34.22	41.839
		25.579	81.051	123.677	138.369	199.193	240.196	197.31	92.691	103.908	97.081	57.794	36.243
		45.619	136.426	96.24	146.281	107.352	96.935	22.657	96.412	128.275	80.371	69.822	99.648
		53.635	184.479	199.622	211.343	113.73	174.759	228.86	104.334	51.388	85.31	55.155	65.48
		31.93	130.458	300.017	70.558	241.024	197.687	276.654	136.233	68.943	82.243	90.328	79.219
		27.902	111.443	88.17	229.367	100.271	132.449	182.461	49.005	80.049	61.259	45.499	62.788
		21.988	198.305	105.738	124.894	252.701	120.32	162.235	63.444	63.964	99.395	27.121	128.445
		42.483	132.499	111.934	90.84	129.333	156.612	258.063	78.91	52.52	105.389	81.208	61.46
		45.969	110.208	89.495	243.74	94.605	70.22		105.794	44.555	49.418	79.276	50.119
		40.56	116.892	229.739	154.907	151.606	37.079		105.645	103.936	55.567	73.368	51.761
		19.919	58.378	154.437	193.49	80.22	100.805		107.919	60.477	69.025	94.081	127.655
		15.49	130.95	74.691	59.514	335.716	191.177		61.477	55.304	96.881	109.108	36.881
		19.428	139.896	208.461	115.291	90.195	141.018		91.516	69.944	74.224	85.416	29.484
		20.912	130.218	100.687	111.607	185.564	100.232		73.895	33.63	128.589	85.994	194.655
		19.223	92.022	85.376	97.178	80.493	116.364		167.537	51.075	127.213	45.561	97.332
		25.356	111.241	107.968			149.775		81.203	92.74	60.964	76.163	95.685
		23.526	223.513	109.445			145.172		49.64	85.763	99.003	92.21	36.945
		30.883	284.1	145.132			123.403		173.433	55.28	53.793	62.378	21.281
		34.938	82.237	139.186			88.314		59.046	64.944	34.174	126.3	61.363
		33.96	106.405	115.945			123.209		144.24	57.584	106.351	54.938	208.472
		31.602	133.315	274.149			141.131		56.802	60.181	36.765	144.117	89.043
		71.018	127.405	107.477			152.311		67.317	85.322	111.04	161.28	32.121
		35.316	86.793	131.001			86.9		102.146	26.716	53.382	116.715	53.098
		24.49	274.019				110.397		68.73	58.576	132.044	79.397	44.373
		22.803	157.199				193.667		83	69.149	61.765	97.32	28.752
		18.016	154.955				94.856		51.034	86.891	92.712	104.479
		31.4	184.883				93.762		55.669	52.35	68.139	99.286
		25.432	143.461				201.024		43.257	93.272	67.853	137.912
		27.822	117.042				135.692		43.797	58.234	109.72	101.515
		18.121	147.267				178.567		58.061	89.091	43.949	69.246
		25.863	123.466				160.576		57.869		59.605	73.358
		23.484	162.808				221.529		33.385		73.155	73.015
		57.584	132.078				154.443		45.24		78.327	69.926
		44.481	171.12				108.862		102.566		60.916	120.712
		21.894	136.624				104.399		71.28		76.474	80.261
		38.328	99.636				109.892		47.141		137.457	80.454
		34.081	158.93				93.262		50.271		90.185	75.461
		40.583	83.843				173.17		72.377		95.477	19.199
		24.504									69.051	44.055
		39.208										60.155
												56.251
	Average	32.4913	135.7	135.478	138.609	145.603	146.438	136.259	77.5943	69.5581	73.277	79.0145	59.1585
	SD	11.8432	50.712	49.394	53.6903	59.5575	47.3079	97.4177	35.5193	22.7666	28.611	29.1945	34.454
	N	92	90	75	67	67	90	60	90	82	91	93	77

## Sheet: Figure 2k
	Treatment	Replication	Non-germinated	Germinated	No. conidia counted	ratio (%)
	Mock	test 1	29	56	85	65.8824
		test 2	45	67	112	59.8214
		test 3	78	132	210	62.8571
		test 4	70	130	200	65
	1% D-tagatose	test 1	83	33	116	28.4483
		test 2	64	27	91	29.6703
		test 3	139	67	206	32.5243
		test 4	152	111	263	42.2053
	1% 6-deoxy-D-tagatose	test 1	50	48	98	48.9796
		test 2	49	53	102	51.9608
		test 3	35	63	98	64.2857
		test 4	119	117	236	49.5763
		test 5	126	106	232	45.6897
		test 6	125	120	245	48.9796
	Treatment	Replication	Average	SD
	Mock	4	63.3902	2.69707
	1% D-tagatose	4	33.2121	6.23403
	1% 6-deoxy-D-tagatose	6	51.5786	6.53935

## Sheet: Figure 3a
				Relative expression									Relative expression
	Time	Treatment	Replication	POX	LOX	Hrf	4CL	CCoAMT		Time	Treatment		POX	LOX	Hrf	4CL	CCoAMT
	0 h	D-Tagatose	test 1	0.2	1.13	0.65	0.913548	0.812014		0 h	D-Tagatose	Average	1.08667	1.25333	0.855	1.22514	1.16413
			test 2	1.59	1.38	1.06	1.53672	1.51625				SD	0.770216	0.125033	0.289914	0.440651	0.497973
			test 3	1.47	1.25							N	3	3	2	2	2
		D-Tagatose with inoculation	test 1	0.85	0.97	0.68	0.894839	1.2057			D-Tagatose with inoculation	Average	1.58	1.06	0.87	0.882801	1.12801
			test 2	2.31	1.04	1.06	0.870763	1.05031				SD	1.03238	0.101489	0.268701	0.0170243	0.109881
			test 3		1.17							N	2	3	2	2	2
		No sugar with inoculation	test 1	0.02	1.08	0.73	0.952258	1.23077			No sugar with inoculation	Average	0.993333	0.943333	0.915	0.945762	1.15138
			test 2	2.09	0.49	1.1	0.939266	1.07198				SD	1.0405	0.402782	0.26163	0.0091871	0.11228
			test 3	0.87	1.26							N	3	3	2	2	2
	24 h	D-Tagatose	test 1	0.44	0.68	1.15	0.882611	1.17272		24 h	D-Tagatose	Average	1.34667	1.60667	1.14	0.780377	1.38718
			test 2	2.05	1.39	1.13	0.678142	1.60164				SD	0.824035	1.05187	0.0141421	0.144582	0.303291
			test 3	1.55	2.75							N	3	3	2	2	2
		D-Tagatose with inoculation	test 1	1.12	1.68	1.42	1.59134	1.94533			D-Tagatose with inoculation	Average	2.88	2.72333	1.52	1.35441	2.65452
			test 2	0.8	3.29	1.62	1.11749	3.36371				SD	3.32938	0.904673	0.141421	0.335063	1.00294
			test 3	6.72	3.2							N	3	3	2	2	2
		No sugar with inoculation	test 1	0.32	1.76	1.19	0.790333	1.48444			No sugar with inoculation	Average	0.585	1.84667	1.16	0.690522	1.50005
			test 2	0.85	2.1	1.13	0.59071	1.51566				SD	0.374767	0.22301	0.0424264	0.141154	0.0220716
			test 3		1.68							N	2	3	2	2	2
	48 h	D-Tagatose	test 1	1	0.99	0.96	0.562387	1.25711		48 h	D-Tagatose	Average	0.73	1.3	0.925	0.735055	1.51091
			test 2	0.49	0.8	0.89	0.907723	1.76471				SD	0.25632	0.707884	0.0494975	0.244189	0.358925
			test 3	0.7	2.11							N	3	3	2	2	2
		D-Tagatose with inoculation	test 1	0.71	0.64	0.85	0.965806	1.06444			D-Tagatose with inoculation	Average	0.646667	0.746667	0.795	1.08173	1.05345
			test 2	0.43	0.69	0.74	1.19764	1.04246				SD	0.192959	0.143643	0.0777817	0.163934	0.0155452
			test 3	0.8	0.91							N	3	3	2	2	2
		No sugar with inoculation	test 1	0.96	0.97	0.71	0.784516	0.835105			No sugar with inoculation	Average	0.756667	0.95	0.665	1.06601	1.12469
			test 2	0.55	0.61	0.62	1.34751	1.41427				SD	0.20502	0.330454	0.0636396	0.398099	0.409532
			test 3	0.76	1.27							N	3	3	2	2	2

[truncated: 8 more sheets: Figure 3b, Figure 3c, Figure 4d, Figure 5d, sTable1, sTable2, sTable 3, sTable 4]
